# Supplementary material for: Dysbiosis of Fecal Microbiota in Tg2576 Mice for Alzheimer’s Disease during Pathological Constipation
Source: Int J Mol Sci. 2022 Nov 29;23(23):14928. doi: 10.3390/ijms232314928 (PMC9736912; doi:10.3390/ijms232314928)
Supplement: Supplementary file 1 [file ijms-23-14928-s001.zip]

Archive with 1 entries (1 files):
- ijms-1819797-supplementary.pdf
